# Supplementary material for: Porcine anti-human lymphocyte immunoglobulin depletes the lymphocyte population to promote successful kidney transplantation
Source: Front Immunol. 2023 Mar 9;14:1124790. doi: 10.3389/fimmu.2023.1124790 (PMC10033525; doi:10.3389/fimmu.2023.1124790)
Supplement: Supplementary file 1 [file DataSheet_1.zip]

Archive with 142 entries (136 files):
- Demographic characteristics.xlsx
- Immune cell subpopulations.xlsx
- pALG serum concentration and its binding affinity to PBMC.xlsx
- Routine blood tests.xlsx
- sCr and eGFR.xlsx
- Serum cytokines concentration.xlsx
- Single-cell sequencing analysis/
- Single-cell sequencing analysis/B cells/
- Single-cell sequencing analysis/B cells/P22082602_group_CellsPerCluster.xls
- Single-cell sequencing analysis/B cells/P22082602_group_PercentPerCell.pdf
- Single-cell sequencing analysis/B cells/P22082602_group_PercentPerCell.png
- Single-cell sequencing analysis/B cells/P22082602_group_PercentPerCluster.xls
- Single-cell sequencing analysis/B cells/P22082602_labumap.pdf
- Single-cell sequencing analysis/B cells/P22082602_labumap.png
- Single-cell sequencing analysis/B cells/P22082602_rlabumap.pdf
- Single-cell sequencing analysis/B cells/P22082602_rlabumap.png
- Single-cell sequencing analysis/B cells/P22082602_sample_CellsPerCluster.xls
- Single-cell sequencing analysis/B cells/P22082602_sample_PercentPerCell.pdf
- Single-cell sequencing analysis/B cells/P22082602_sample_PercentPerCell.png
- Single-cell sequencing analysis/B cells/P22082602_sample_PercentPerCluster.xls
- Single-cell sequencing analysis/B cells/P22082602_TopMarkergenedotplot.pdf
- Single-cell sequencing analysis/B cells/P22082602_TopMarkergenedotplot.png
- Single-cell sequencing analysis/B cells/P22082602_TopMarkergeneHeatmap.pdf
- Single-cell sequencing analysis/B cells/P22082602_TopMarkergeneHeatmap.png
- Single-cell sequencing analysis/B cells/P22082602_TopMarkergeneTracksplot.pdf
- Single-cell sequencing analysis/B cells/P22082602_TopMarkergeneTracksplot.png
- Single-cell sequencing analysis/B cells/P22082602_TopStackedViolin.pdf
- Single-cell sequencing analysis/B cells/P22082602_TopStackedViolin.png
- Single-cell sequencing analysis/B cells/P22082602_umap_groups.pdf
- Single-cell sequencing analysis/B cells/P22082602_umap_groups.png
- Single-cell sequencing analysis/B cells/P22082602_umap_samples.pdf
- Single-cell sequencing analysis/B cells/P22082602_umap_samples.png
- Single-cell sequencing analysis/B cells/P22082602_Zscore_matrixplot.pdf
- Single-cell sequencing analysis/B cells/P22082602_Zscore_matrixplot.png
- Single-cell sequencing analysis/MPs/
- Single-cell sequencing analysis/MPs/P22082602_group_CellsPerCluster.xls
- Single-cell sequencing analysis/MPs/P22082602_group_PercentPerCell.pdf
- Single-cell sequencing analysis/MPs/P22082602_group_PercentPerCell.png
- Single-cell sequencing analysis/MPs/P22082602_group_PercentPerCluster.xls
- Single-cell sequencing analysis/MPs/P22082602_labumap.pdf
- Single-cell sequencing analysis/MPs/P22082602_labumap.png
- Single-cell sequencing analysis/MPs/P22082602_rlabumap.pdf
- Single-cell sequencing analysis/MPs/P22082602_rlabumap.png
- Single-cell sequencing analysis/MPs/P22082602_sample_CellsPerCluster.xls
- Single-cell sequencing analysis/MPs/P22082602_sample_PercentPerCell.pdf
- Single-cell sequencing analysis/MPs/P22082602_sample_PercentPerCell.png
- Single-cell sequencing analysis/MPs/P22082602_sample_PercentPerCluster.xls
- Single-cell sequencing analysis/MPs/P22082602_TopMarkergenedotplot.pdf
- Single-cell sequencing analysis/MPs/P22082602_TopMarkergenedotplot.png
- Single-cell sequencing analysis/MPs/P22082602_TopMarkergeneHeatmap.pdf
- Single-cell sequencing analysis/MPs/P22082602_TopMarkergeneHeatmap.png
- Single-cell sequencing analysis/MPs/P22082602_TopMarkergeneTracksplot.pdf
- Single-cell sequencing analysis/MPs/P22082602_TopMarkergeneTracksplot.png
- Single-cell sequencing analysis/MPs/P22082602_TopStackedViolin.pdf
- Single-cell sequencing analysis/MPs/P22082602_TopStackedViolin.png
- Single-cell sequencing analysis/MPs/P22082602_umap_groups.pdf
- Single-cell sequencing analysis/MPs/P22082602_umap_groups.png
- Single-cell sequencing analysis/MPs/P22082602_umap_samples.pdf
- Single-cell sequencing analysis/MPs/P22082602_umap_samples.png
- Single-cell sequencing analysis/MPs/P22082602_Zscore_matrixplot.pdf
- Single-cell sequencing analysis/MPs/P22082602_Zscore_matrixplot.png
- Single-cell sequencing analysis/Neutrophils/
- Single-cell sequencing analysis/Neutrophils/P22082602_group_CellsPerCluster.xls
- Single-cell sequencing analysis/Neutrophils/P22082602_group_PercentPerCell.pdf
- Single-cell sequencing analysis/Neutrophils/P22082602_group_PercentPerCell.png
- Single-cell sequencing analysis/Neutrophils/P22082602_group_PercentPerCluster.xls
- Single-cell sequencing analysis/Neutrophils/P22082602_labumap.pdf
- Single-cell sequencing analysis/Neutrophils/P22082602_labumap.png
- Single-cell sequencing analysis/Neutrophils/P22082602_rlabumap.pdf
- Single-cell sequencing analysis/Neutrophils/P22082602_rlabumap.png
- Single-cell sequencing analysis/Neutrophils/P22082602_sample_CellsPerCluster.xls
- Single-cell sequencing analysis/Neutrophils/P22082602_sample_PercentPerCell.pdf
- Single-cell sequencing analysis/Neutrophils/P22082602_sample_PercentPerCell.png
- Single-cell sequencing analysis/Neutrophils/P22082602_sample_PercentPerCluster.xls
- Single-cell sequencing analysis/Neutrophils/P22082602_TopMarkergenedotplot.pdf
- Single-cell sequencing analysis/Neutrophils/P22082602_TopMarkergenedotplot.png
- Single-cell sequencing analysis/Neutrophils/P22082602_TopMarkergeneHeatmap.pdf
- Single-cell sequencing analysis/Neutrophils/P22082602_TopMarkergeneHeatmap.png
- Single-cell sequencing analysis/Neutrophils/P22082602_TopMarkergeneTracksplot.pdf
- Single-cell sequencing analysis/Neutrophils/P22082602_TopMarkergeneTracksplot.png
- Single-cell sequencing analysis/Neutrophils/P22082602_TopStackedViolin.pdf
- Single-cell sequencing analysis/Neutrophils/P22082602_TopStackedViolin.png
- Single-cell sequencing analysis/Neutrophils/P22082602_umap_groups.pdf
- Single-cell sequencing analysis/Neutrophils/P22082602_umap_groups.png
- Single-cell sequencing analysis/Neutrophils/P22082602_umap_samples.pdf
- Single-cell sequencing analysis/Neutrophils/P22082602_umap_samples.png
- Single-cell sequencing analysis/Neutrophils/P22082602_Zscore_matrixplot.pdf
- Single-cell sequencing analysis/Neutrophils/P22082602_Zscore_matrixplot.png
- Single-cell sequencing analysis/PBMCs/
- Single-cell sequencing analysis/PBMCs/P22082602_group_CellsPerCluster.xls
- Single-cell sequencing analysis/PBMCs/P22082602_group_PercentPerCell.pdf
- Single-cell sequencing analysis/PBMCs/P22082602_group_PercentPerCell.png
- Single-cell sequencing analysis/PBMCs/P22082602_group_PercentPerCluster.xls
- Single-cell sequencing analysis/PBMCs/P22082602_labumap.pdf
- Single-cell sequencing analysis/PBMCs/P22082602_labumap.png
- Single-cell sequencing analysis/PBMCs/P22082602_rlabumap.pdf
- Single-cell sequencing analysis/PBMCs/P22082602_rlabumap.png
- Single-cell sequencing analysis/PBMCs/P22082602_sample_CellsPerCluster.xls
- Single-cell sequencing analysis/PBMCs/P22082602_sample_PercentPerCell.pdf
- Single-cell sequencing analysis/PBMCs/P22082602_sample_PercentPerCell.png
- Single-cell sequencing analysis/PBMCs/P22082602_sample_PercentPerCluster.xls
- Single-cell sequencing analysis/PBMCs/P22082602_TopMarkergenedotplot.pdf
- Single-cell sequencing analysis/PBMCs/P22082602_TopMarkergenedotplot.png
- Single-cell sequencing analysis/PBMCs/P22082602_TopMarkergeneHeatmap.pdf
- Single-cell sequencing analysis/PBMCs/P22082602_TopMarkergeneHeatmap.png
- Single-cell sequencing analysis/PBMCs/P22082602_TopMarkergeneTracksplot.pdf
- Single-cell sequencing analysis/PBMCs/P22082602_TopMarkergeneTracksplot.png
- Single-cell sequencing analysis/PBMCs/P22082602_TopStackedViolin.pdf
- Single-cell sequencing analysis/PBMCs/P22082602_TopStackedViolin.png
- Single-cell sequencing analysis/PBMCs/P22082602_umap_groups.pdf
- Single-cell sequencing analysis/PBMCs/P22082602_umap_groups.png
- Single-cell sequencing analysis/PBMCs/P22082602_umap_samples.pdf
- Single-cell sequencing analysis/PBMCs/P22082602_umap_samples.png
- Single-cell sequencing analysis/PBMCs/P22082602_Zscore_matrixplot.pdf
- Single-cell sequencing analysis/PBMCs/P22082602_Zscore_matrixplot.png
- Single-cell sequencing analysis/T cells/
- Single-cell sequencing analysis/T cells/P22082602_group_CellsPerCluster.xls
- Single-cell sequencing analysis/T cells/P22082602_group_PercentPerCell.pdf
- Single-cell sequencing analysis/T cells/P22082602_group_PercentPerCell.png
- Single-cell sequencing analysis/T cells/P22082602_group_PercentPerCluster.xls
- Single-cell sequencing analysis/T cells/P22082602_labumap.pdf
- Single-cell sequencing analysis/T cells/P22082602_labumap.png
- Single-cell sequencing analysis/T cells/P22082602_rlabumap.pdf
- Single-cell sequencing analysis/T cells/P22082602_rlabumap.png
- Single-cell sequencing analysis/T cells/P22082602_sample_CellsPerCluster.xls
- Single-cell sequencing analysis/T cells/P22082602_sample_PercentPerCell.pdf
- Single-cell sequencing analysis/T cells/P22082602_sample_PercentPerCell.png
- Single-cell sequencing analysis/T cells/P22082602_sample_PercentPerCluster.xls
- Single-cell sequencing analysis/T cells/P22082602_TopMarkergenedotplot.pdf
- Single-cell sequencing analysis/T cells/P22082602_TopMarkergenedotplot.png
- Single-cell sequencing analysis/T cells/P22082602_TopMarkergeneHeatmap.pdf
- Single-cell sequencing analysis/T cells/P22082602_TopMarkergeneHeatmap.png
- Single-cell sequencing analysis/T cells/P22082602_TopMarkergeneTracksplot.pdf
- Single-cell sequencing analysis/T cells/P22082602_TopMarkergeneTracksplot.png
- Single-cell sequencing analysis/T cells/P22082602_TopStackedViolin.pdf
- Single-cell sequencing analysis/T cells/P22082602_TopStackedViolin.png
- Single-cell sequencing analysis/T cells/P22082602_umap_groups.pdf
- Single-cell sequencing analysis/T cells/P22082602_umap_groups.png
- Single-cell sequencing analysis/T cells/P22082602_umap_samples.pdf
- Single-cell sequencing analysis/T cells/P22082602_umap_samples.png
- Single-cell sequencing analysis/T cells/P22082602_Zscore_matrixplot.pdf
- Single-cell sequencing analysis/T cells/P22082602_Zscore_matrixplot.png
