# Supplementary material for: Porcine anti-human lymphocyte immunoglobulin depletes the lymphocyte population to promote successful kidney transplantation
Source: Front Immunol. 2023 Mar 9;14:1124790. doi: 10.3389/fimmu.2023.1124790 (PMC10033525; doi:10.3389/fimmu.2023.1124790)
Supplement: Supplementary file 1 [file DataSheet_1.zip › Demographic characteristics.xlsx]

## Sheet: Donors
No.	Group	Sex	Age (years)	BMI (kg/m2)	HLA mismatch (A.B.DR)	Donation classification	Creatinine before donation (μmol/L)	eGFR before donation (mL/min/1.73m2 )
1	pALG	Male	60	20.8117	5	Deceased donor	53	109.3
2	pALG	Male	65	32.6531	4	Deceased donor	69	94.7
3	pALG	Male	53	23.5102	6	Deceased donor	74	100.1
4	pALG	Male	36	31.0979	5	Deceased donor	162	46.3
5	pALG	Male	53	25.4028	5	Deceased donor	103	79
6	pALG	Male	50	24.4898	4	Deceased donor	68	105.9
7	pALG	Female	52	19.487	5	Deceased donor	39	131.2
8	pALG	Female	56	20.148	5	Deceased donor	179	69
9	pALG	Male	62	25.4694	5	Deceased donor	61	101.7
10	pALG	Male	31	21.2245	4	Deceased donor	51	136.2
11	pALG	Male	55	22.4913	4	Deceased donor	144	60
12	pALG	Male	67	23.5078	4	Deceased donor	42	114.5
13	rATG	Female	72	20.8117	3	Deceased donor	22	122
14	rATG	Female	52	22.8624	3	Deceased donor	35	120.5
15	rATG	Male	43	19.0311	5	Deceased donor	24	127
16	Basiliximab	Male	43	31.0204	5	Deceased donor	52	124.1
17	Basiliximab	Male	56	24.2215	3	Deceased donor	91	90.02
18	Basiliximab	Male	58	18.5901	4	Deceased donor	77	95.1
19	Untreated	Male	32	19.2837	4	Living donor	84	105.5
20	Untreated	Male	53	23.7387	3	Living donor	75	99.6
21	Untreated	Female	65	25.1096	3	Living donor	68	81.4

## Sheet: Recipients
No.	Group	Sex	Age (years)	BMI (kg/m2)	Dialysis type	Duration of dialysis (months)	DGF	Acute rejection	Infection	DDI	Follow-up time
1	pALG	Male	43	22.8374	HD	60	/	/	/	/	3 months
2	pALG	Male	31	22.6474	HD	84	Yes	/	/	/	3 months
3	pALG	Male	36	22.6562	HD	108	/	/	/	/	3 months
4	pALG	Male	38	18.424	HD	26	/	/	/	/	3 months
5	pALG	Male	28	14.3982	HD	36	/	/	Pneumonia	/	3 months
6	pALG	Female	40	18.3933	HD	36	/	/	/	/	3 months
7	pALG	Male	44	20.9877	HD	15	/	/	JC viruria	Candida parapsilosis	3 months
8	pALG	Male	22	17.1563	HD	12	/	/	/	/	3 months
9	pALG	Male	41	21.7993	HD	50	/	/	/	/	3 months
10	pALG	Female	44	19.9293	PD	7	/	/	/	/	3 months
11	pALG	Male	35	21.3041	HD	38	/	/	/	/	3 months
12	pALG	Female	44	21.1394	HD	62	/	/	/	/	3 months
13	rATG	Female	39	21.795	HD	8	/	/	/	/	3 months
14	rATG	Female	42	18.75	HD	38	/	/	/	Candida glabrata	3 months
15	rATG	Male	32	24.5581	HD	29	/	/	/	/	3 months
16	Basiliximab	Male	47	22.5309	HD	24	/	/	Pneumonia	/	3 months
17	Basiliximab	Female	45	25.3906	PD	35	/	/	/	/	3 months
18	Basiliximab	Male	42	22.9819	HD	27	/	/	/	/	3 months
19	Untreated	Male	27	23.8884	HD	12	/	/	/	/	3 months
20	Untreated	Male	31	24.281	HD	2	/	/	/	/	3 months
21	Untreated	Female	45	20.8889	HD	12	/	/	/	/	3 months
