# Supplementary material for: Porcine anti-human lymphocyte immunoglobulin depletes the lymphocyte population to promote successful kidney transplantation
Source: Front Immunol. 2023 Mar 9;14:1124790. doi: 10.3389/fimmu.2023.1124790 (PMC10033525; doi:10.3389/fimmu.2023.1124790)
Supplement: Supplementary file 1 [file DataSheet_1.zip › Immune cell subpopulations.xlsx]

## Sheet: 各组亚群分别统计
Proportion of NK cells in CD45+ cells
	pALG												rATG			Basiliximab			Untreated
	No.1	No.2	No.3	No.4	No.5	No.6	No.7	No.8	No.9	No.10	No.11	No.12	No.13	No.14	No.15	No.16	No.17	No.18	No.19	No.20	No.21
0 day	/	0.1334	0.0964	0.2867	0.1428	0.1083	0.1145	0.4919	0.1839	0.3475	/	0.1149	0.0816	0.0702	0.0146	0.1921	0.1686	0.1604	0.2136	0.0346	0.8189
3 days	0.1581	0.4796	0.2583	0.4406	0.3465	0.2079	0.2109	0.0701	0.4276	0.6734	0.1628	0.2837	0.0424	0.0721	0.058	0.3595	0.0892	0.1129	0.185	0.2283	0.0299
5 days	0.0885	0.3436	0.1672	0.2599	0.299	0.0783	0.0508	0.3966	0.6014	0.5447	0.0925	0.1363	0.056	0.0514	0.0547	0.2341	0.1026	0.3124	0.0845	0.0852	0.1256
7 days	0.0363	0.2591	0.0381	0.1328	0.1955	0.108	0.0777	0.2072	0.3368	0.4394	0.0697	0.0709	0.0873	0.0594	0.026	0.148	0.1621	0.0963	0.0841	0.077	0.0656
Proportion of NKT cells in CD45+ cells
	pALG												rATG			Basiliximab			Untreated
	No.1	No.2	No.3	No.4	No.5	No.6	No.7	No.8	No.9	No.10	No.11	No.12	No.13	No.14	No.15	No.16	No.17	No.18	No.19	No.20	No.21
0 day	/	0.0246	0.0519	0.0034	0.004	0.05	0.7632	0.0088	0.1655	0.6359	/	0.3977	0.1726	0.3817	0.0066	0.2215	0.5786	0.0586	0.3761	0.3258	0.0079
3 days	0.0034	0.0093	0.0098	0.0036	0.0116	0.0126	0.721	0.8608	0.0042	0.109	0.0312	0.2191	0.0102	0.1309	0.0043	0.2181	0.0746	0.0413	0.1872	0.1871	0.0029
5 days	0.0006	0.0062	0.0111	0.0057	0.0011	0.0098	0.0766	0.0252	0.0182	0.2145	0.0296	0.1834	0.0012	0.1381	0.0007	0.131	0.1282	0.0667	0.1741	0.2059	0.0585
7 days	0.0008	0.0205	0.0173	0.0197	0.0009	0.0307	0.1104	0.107	0.0349	0.4411	0.0622	0.2597	0.0587	0.3595	0.0038	0.1168	0.7607	0.0348	0.1347	0.4017	0.0361
Proportion of CD4+T cells in CD45+ cells
	pALG												rATG			Basiliximab			Untreated
	No.1	No.2	No.3	No.4	No.5	No.6	No.7	No.8	No.9	No.10	No.11	No.12	No.13	No.14	No.15	No.16	No.17	No.18	No.19	No.20	No.21
0 day	/	0.5893	0.2944	0.3642	0.3995	0.3696	0.6455	0.0923	0.5666	0.448	/	0.3283	0.6796	0.434	0.4857	0.4578	0.5844	0.2269	0.4664	0.4299	0.2529
3 days	0.085	0.197	0.1138	0.0478	0.0248	0.1366	0.4721	0.5192	0.1089	0.0789	0.257	0.2711	0.0883	0.1073	0.2214	0.1908	0.5676	0.0897	0.4674	0.2558	0.2009
5 days	0.2513	0.1616	0.1906	0.0282	0.0071	0.0473	0.5583	0.0894	0.1284	0.1221	0.2876	0.245	0.0381	0.1761	0.0262	0.4672	0.5129	0.2407	0.5686	0.3662	0.2256
7 days	0.4901	0.3643	0.384	0.2437	0.0285	0.2704	0.4965	0.2355	0.3265	0.3088	0.4793	0.47	0.0467	0.3314	0.1906	0.5251	0.5682	0.3333	0.604	0.374	0.1881
Proportion of CD8+T cells in CD45+ cells
	pALG												rATG			Basiliximab			Untreated
	No.1	No.2	No.3	No.4	No.5	No.6	No.7	No.8	No.9	No.10	No.11	No.12	No.13	No.14	No.15	No.16	No.17	No.18	No.19	No.20	No.21
0 day	/	0.2071	0.106	0.1027	0.1488	0.2833	0.1226	0.1419	0.1889	0.1669	/	0.4174	0.1288	0.3544	0.152	0.221	0.163	0.2025	0.2384	0.3198	0.3274
3 days	0.0598	0.1514	0.0662	0.038	0.05	0.0294	0.1671	0.221	0.0797	0.107	0.0787	0.2275	0.0424	0.1315	0.0872	0.1823	0.0942	0.2543	0.1777	0.1915	0.093
5 days	0.1801	0.1875	0.1688	0.0571	0.0077	0.1835	0.1478	0.2043	0.1446	0.1822	0.1293	0.2949	0.044	0.1466	0.0126	0.1249	0.1059	0.2127	0.1651	0.1799	0.2268
7 days	0.2327	0.1718	0.2284	0.2662	0.0877	0.303	0.1322	0.2997	0.1541	0.1647	0.1296	0.2848	0.0633	0.3494	0.1638	0.1014	0.1609	0.144	0.1361	0.1999	0.2726
Proportion of Treg cells in CD45+ cells
	pALG												rATG			Basiliximab			Untreated
	No.1	No.2	No.3	No.4	No.5	No.6	No.7	No.8	No.9	No.10	No.11	No.12	No.13	No.14	No.15	No.16	No.17	No.18	No.19	No.20	No.21
0 day	/	0.0027	0.0072	0.0081	0.0044	0.0035	0.0031	0.0011	0.0033	0.0097	/	0.0106	0.002	0.0017	0.0112	0.0074	0.0026	0.0083	0.0045	0.0026	0.0017
3 days	/	0.0021	0.004	0.0049	0.0016	0.018	0.0036	0.0022	0.0011	0.0013	0.0096	0.0033	0.0009	0.003	0.0103	0.0196	0.0013	0.0044	0.0155	0.004	0.001
5 days	/	0.0039	0.0013	0	0.0008	0.0035	0.0026	0.0006	0.0007	0.0046	0.0073	0.003	0.0014	0.0054	0.0076	0.0064	0.0013	0.0068	0.0089	0.0038	0.0004
7 days	/	0.0023	0.0022	0.0027	0.0019	0.0028	0.004	0.0019	0.0027	0.0048	0.02	0.0053	0.0026	0.0129	0.0032	0.0054	0.0008	0.0066	0.0219	0.0012	0.0027
Proportion of MՓ in PBMCs
	pALG												rATG			Basiliximab			Untreated
	No.1	No.2	No.3	No.4	No.5	No.6	No.7	No.8	No.9	No.10	No.11	No.12	No.13	No.14	No.15	No.16	No.17	No.18	No.19	No.20	No.21
0 day	/	0.0467	0.0205	0.0283	0.0257	0.0337	0.058	0.0828	0.1153	0.0312	/	0.1898	0.0049	0.0032	0.058	0.0043	0.0211	0.0109	0.0011	0.0113	0.0364
3 days	/	0.1116	0.1879	0.0003	/	0.0645	0.2021	0.0002	0.0873	0.0089	/	0.0214	0.0164	0.0318	0.0258	0.007	0.0121	0.0276	0.0047	0.0125	0.0186
5 days	/	0.1037	0.0311	0.0281	/	0.0305	0.0599	0.0871	0.0383	0.0239	/	0.0304	0.0138	0.0071	0.0103	0.0267	0.0089	0.012	0.0022	0.0223	0.0195
7 days	/	0.0266	0.0224	0.0169	0.0809	0.0069	0.0559	0.0789	0.0133	0.0077	/	0.0168	0.0051	0.0035	0.0076	0.0496	0.0101	0.0171	0.0036	0.0132	0.0587
Proportion of DCs in PBMCs
	pALG												rATG			Basiliximab			Untreated
	No.1	No.2	No.3	No.4	No.5	No.6	No.7	No.8	No.9	No.10	No.11	No.12	No.13	No.14	No.15	No.16	No.17	No.18	No.19	No.20	No.21
0 day	/	0.0053	0.0094	0.0316	0.0049	0.0263	0.0112	0.0528	0.0175	0.0131	/	0.0114	0.0172	0.0169	0.016	0.0221	0.0167	0.0214	0.0135	0.0111	0.0256
3 days	/	0.0065	0.0084	2.39%%	0.0046	0.0276	0.0154	0.004	0.0086	0.0123	/	0.0323	0.0146	0.0137	0.021	0.0039	0.0195	0.0118	0.0091	0.0104	0.0257
5 days	/	0.0135	0.0084	0.0008	0.0013	0.0136	0.0149	0.0109	0.0152	0.012	/	0.0303	0.0391	0.0273	0.0208	0.0157	0.0171	0.0031	0.0088	0.0098	0.0299
7 days	/	0.0048	0.0069	0.0148	0.0318	0.0198	0.0147	0.0134	0.0162	0.0115	/	0.0283	0.0524	0.0231	0.0289	0.0278	0.015	0.0126	1.31%%	0.0115	0.0528
Proportion of B cells in in CD45+ cells
	pALG												rATG			Basiliximab			Untreated
	No.1	No.2	No.3	No.4	No.5	No.6	No.7	No.8	No.9	No.10	No.11	No.12	No.13	No.14	No.15	No.16	No.17	No.18	No.19	No.20	No.21
0 day	/	0.0085	0.0923	0.0527	0.0415	0.0642	0.0775	0.2375	0.0647	0.1061	/	0.1282	0.0757	0.0723	0.0829	0.063	0.0954	0.0168	0.0689	0.1552	0.0708
3 days	0.0202	0.0213	0.1171	0.0335	0.0832	0.1816	0.1664	0.0256	0.1331	0.3644	0.4143	0.2684	0.0684	0.1248	0.2612	0.1704	0.1968	0.0178	0.1984	0.3125	0.0229
5 days	0.0842	0.0096	0.0692	0.0231	0.0008	0.2032	0.2268	0.2054	0.1859	0.4204	0.4212	0.2331	0.1025	0.0551	0.6078	0.0963	0.2508	0.0504	0.1587	0.3342	0.1917
7 days	0.0658	0.0073	0.1882	0.0125	0.032	0.1404	0.2143	0.2095	0.1604	0.3185	0.2798	0.1491	0.0958	0.0801	0.4364	0.1746	0.1869	0.0891	0.1561	0.2136	0.1385
