# Supplementary material for: Porcine anti-human lymphocyte immunoglobulin depletes the lymphocyte population to promote successful kidney transplantation
Source: Front Immunol. 2023 Mar 9;14:1124790. doi: 10.3389/fimmu.2023.1124790 (PMC10033525; doi:10.3389/fimmu.2023.1124790)
Supplement: Supplementary file 1 [file DataSheet_1.zip › pALG serum concentration and its binding affinity to PBMC.xlsx]

## Sheet: Sheet2
pALG serum concentrantion (μg/mL)
	No.1	No.2	No.3	No.4	No.5	No.6	No.7	No.8	No.9	No.10	No.11	No.12
0 day		16.52	28.15	20.06	24.95	29.42	10.35	7.61	33.9	39.94	36.31	27.24
3 days	236.99	133.57	186.3	127.28	110.72	108.52	144.88	125.2	213.98	177.75	106.98	237.91
5 days	398.89	213.18	240.88	293.84	318.27	286.87	168.36	267.21	353.42	280.43	150.62	346.32
7 days	166.59	159.24	139.99	225.37	290.74	101.97	176.86	227.45	272.74	238.69	151.09	193.66
pALG binding to PBMC (MFI)
	No.1	No.2	No.3	No.4	No.5	No.6	No.7	No.8	No.9	No.10	No.11	No.12
0 day		3767	6010	6573	4905	5482	6775	6071	6510	6104		7578
3 days		150975	159744	158625		185432	172224	177666	169350	121573		141366
5 days		209266	234257	178597		170047	230864	172552	115189	193981		218364
7 days		142992	161810	146642	131254	148641	164499	152552	85189	197976		175529
pALG in serum (MFI)
	No.1	No.2	No.3	No.4	No.5	No.6	No.7	No.8	No.9	No.10	No.11	No.12
0 day	12199	5953	9388	5624	7144	6506	7102	5938	6410	5904	6567	6237
3 days	28984	31524	35215	24397	25365	16441	35559	41304	27066	34458	26688	23316
5 days	19215	36219	28096	23557	20233	13395	32643	26257	25767	27843	30102	17923
7 days	21959	19804	27005	17232	17179	19893	31541	17855	18717	21303	27395	23006
