# Supplementary material for: Porcine anti-human lymphocyte immunoglobulin depletes the lymphocyte population to promote successful kidney transplantation
Source: Front Immunol. 2023 Mar 9;14:1124790. doi: 10.3389/fimmu.2023.1124790 (PMC10033525; doi:10.3389/fimmu.2023.1124790)
Supplement: Supplementary file 1 [file DataSheet_1.zip › Routine blood tests.xlsx]

## Sheet: Sheet1
No.	Group	WBC (*109/L)								Neutrophil (*109/L)								Neutrophil (%)								Lymphocyte (*109/L)								Lymphocyte (%)								RBC (*1012/L)
		0	3	5	7	14	30	60	90	0	3	5	7	14	30	60	90	0	3	5	7	14	30	60	90	0	3	5	7	14	30	60	90	0	3	5	7	14	30	60	90	0	3	5	7	14	30	60	90
1	pALG	7.32	12.05	4.16	6.96	9.95	8.96	9.03	8.23	5.25	10.96	3.94	5.57	8.19	7.85	7.92	7.02	71.7	90.9	94.8	80	83.4	81.5	82.1	75.6	1.07	0.08	0.1	0.68	0.69	0.73	0.82	0.79	14.6	0.7	2.4	9.8	6.9	7.6	8.5	8.1	6.13	5.45	5.49	5.84	4.43	4.52	4.59	4.81
2	pALG	6.03	5.15	2.92	4.59	7.02	4.22	7.14	4.49	4.08	4.48	2.29	3.4	4.6	2.46	4.06	2.61	67.7	87	78.4	74.1	65.6	58.3	56.8	58.1	1.25	0.27	0.16	0.56	1.53	1.05	2.49	1.37	20.7	5.2	5.5	12.2	21.8	24.9	34.9	30.5	2.8	2.32	2.39	2.74	2.24	2.88	3.47	3.51
3	pALG	7.22	6.92	6.18	7.92	7.27	6.3	6.11	4.49	5.28	6.25	5.09	5.46	5.25	4.53	4.09	2.86	73	90.3	82.4	68.9	72.2	71.9	66.8	63.8	1.52	0.17	0.33	1.56	1.12	1.27	1.16	1.25	21.1	2.5	5.3	19.7	15.4	20.2	19	27.8	4.25	3.29	3.37	3.5	3.34	3.7	4.09	4.47
4	pALG	5.05	10.14	6.05	7.41	9.84	7.01	6.64	5.57	3.24	9.36	5.27	6.18	7.6	4.74	4.36	3.6	64.2	92.3	87.1	83.4	77.2	67.6	65.6	64.6	1.31	0.24	0.24	0.59	1.11	1.79	1.79	1.55	25.9	2.4	4	8	11.3	25.5	27	27.8	3.57	3.26	3.31	3.24	2.81	3.71	3.96	4.12
5	pALG	7.28	6.79	4.4	4.64	9.49	4.65	5.18	2.32	5.1	6.56	4.06	4.25	8.04	3.05	3.82	1.15	70	96.6	92.3	91.6	84.7	65.5	73.7	49.5	1.57	0.06	0.05	0.08	0.31	0.91	0.85	0.83	21.6	0.9	1.1	1.7	3.3	19.6	16.4	35.8	3.19	2.83	2.72	2.8	2.7	2.94	3.74	3.28
6	pALG	5.58	3.59	17.44	9.35	8.59	6.64	6.54	6.82	4.29	3.38	16.59	8.23	7.22	4.97	4.72	4.92	76.9	94.1	95.1	88.1	84.1	74.7	72.2	72.2	0.89	0.1	0.38	0.79	0.76	1.4	1.5	1.54	15.9	2.8	2.2	8.4	8.8	21.1	22.9	22.6	4.32	2.99	3.31	3.09	2.92	2.92	2.92	3.41
7	pALG	4.49	5.98	4.18	4.03	4.97	3.92	5.56	2.61	2.86	4.99	3.14	2.82	2.76	2.05	3.91	1.2	63.8	83.4	75.1	70	55.5	52.2	70.3	45.9	0.9	0.34	0.37	0.82	1.57	1.58	1.34	1.13	20	5.7	8.9	20.3	31.6	40.3	24.1	43.3	2.91	2.3	2.34	2.39	2.15	3.2	3.68	4.06
8	pALG	5.9	6.27	3.22	5.19	7.15	2.97	3.38	3.08	4.58	5.56	2.74	3.61	5.12	1.51	1.9	1.56	77.7	88.7	85.1	69.5	71.6	50.9	56.2	50.7	0.92	0.19	0.4	1.01	1.17	1.23	1.22	1.3	15.6	3	12.4	19.5	16.4	41.4	36.1	42.2	3.37	2.63	2.8	2.71	3.08	3.84	4.66	4.87
9	pALG	5.76	9.16	7.24	10.77	7.94	8.01	8.36	8.16	2.34	8.4	6.05	8.23	5.75	5.81	6.02	5.93	40.6	91.7	83.6	76.4	72.3	74.5	80.1	75.1	2.36	0.2	0.86	1.27	1.37	1.4	1.51	1.46	41	2.2	11.9	11.8	17.3	14.5	16.7	15.2	4.07	3.75	3.84	3.97	3.1	3.62	3.74	3.82
10	pALG	7.7	14.43	7.67	8.91	14.13	10.71	8.4	6.2	5.52	13.93	6.7	7.89	11.62	8.5	6.33	4.18	71.6	96.5	87.4	88.6	82.3	79.4	75.4	67.4	1.44	0.22	0.27	0.58	1.01	1.52	1.33	1.49	18.7	1.5	3.5	6.5	7.1	14.2	15.8	24	3.45	2.53	2.44	2.83	2.12	3.15	3.6	3.84
11	pALG	6.38	8.81	6.97	7.19	9.47	4.73	3.91	4.52	3.32	8.11	6.09	5.42	6.7	2.73	2.22	2.53	52	92	87.4	75.4	70.7	61.4	56.7	58.5	1.85	0.2	0.5	0.86	1.68	1.45	1.27	1.38	29	2.3	7.2	12	17.7	29.8	32.5	35.4	3.63	2.4	2.56	2.77	2.38	3.01	3.76	4.25
12	pALG	4.56	12.1	6.06	11.23	10	10.97	9.56	9.9	3.06	11.3	5.04	8.67	7.71	8.02	7.15	7.5	67.1	93.3	83.1	77.2	77.1	73.1	69.2	74	1.13	0.19	0.35	1.13	1.49	2.57	1.26	1.45	24.8	1.6	5.8	10.1	14.9	23.4	12.2	13.9	4.14	3.67	3.68	3.7	3.4	3.67	3.69	3.85
13	rATG	10.54	12.53	6.32	5.09	6.05	5	7.02	6.86	8.19	12.03	5.57	4.17	4.35	3.54	4.8	5.01	77.7	96	88.2	81.9	71.9	70.8	68.4	69	1.54	0.17	0.33	0.62	0.72	0.92	1.54	1.25	14.6	1.4	5.2	12.2	11.9	18.4	21.9	25.7	4.25	3.41	3.76	3.5	3.48	3.28	3.75	3.84
14	rATG	5.29	8.93	6.76	6.85	6.39	5.63	8.7	6.1	3.8	8.14	6.11	6.12	5.08	4.69	7.55	4.86	71.9	91.2	90.4	89.3	79.5	83.4	86.8	85	0.74	0.11	0.13	0.15	0.36	0.39	0.64	0.34	14	1.2	1.9	2.2	5.6	6.9	7.4	6.7	2.87	2.77	2.88	2.92	2.72	3.09	4.04	3.99
15	rATG	4.77	7.03	4.3	7.45	6.26	6.48	5.24	5.42	2.75	6.3	3.45	5.33	4.07	4.25	2.75	4.01	57.6	89.6	80.2	71.6	65	68	52.5	64.9	1.42	0.28	0.52	1.29	1.55	1.61	1.23	1.02	29.8	4	12.1	17.3	24.8	29.3	24.2	20.2	3.71	3.45	3.61	3.84	3.23	3.31	3.36	3.42
16	Basiliximab	7.79	9.95	10.12	10.23	9.08	5.4	6.3	6.74	5.76	8.91	8.8	8.76	6.92	3.66	4.77	4.83	73.9	89.6	87	85.6	76.2	67.7	75.6	71.7	1.26	0.37	0.66	0.88	1.21	1.14	1.04	1.31	16.2	3.7	6.5	8.6	13.3	21.1	16.5	19.4	3.98	3.6	3.97	3.81	3.56	4.36	4.28	4.18
17	Basiliximab	4.83	12.53	8.62	9.02	9.56	5.49	6.66	4.24	3.27	11.24	7.12	7.67	7.67	3.59	4.66	2.53	67.7	89.7	82.6	85.1	80.3	65.4	69.9	59.7	1.05	0.6	0.64	0.78	0.97	1.26	1.58	1.37	21.7	4.8	7.4	8.6	10.1	23	23.7	32.3	2.94	2.29	2.59	2.78	2.46	2.78	3.33	4.09
18	Basiliximab	8.88	14.63	10.06	14.42	8.08	6.97	11.09	7.12	7.15	13.93	8.64	12.76	6.89	4.71	7.47	4.95	80.5	95.2	85.5	88.6	85.3	67.5	67.3	70.1	1.14	0.22	0.62	0.74	0.71	1.75	2.7	1.81	12.8	1.5	6.2	5.1	8.8	25.1	24.3	19.5	5.1	4.09	4.58	5.03	4.59	4.54	4.83	4.79
19	Untreated	7.59	12.88	13.91	16.64	11.77	10.25	7.87	9.32	5.89	11.95	11.28	13.42	9.35	7.01	5.01	5.81	77.6	92.8	81.1	80.6	79.5	68.3	63.6	62.3	0.99	0.26	1.5	1.33	1.39	2.38	2.1	2.7	13	2	10.8	8	11.8	23.2	26.7	29	4.4	4.39	4.44	4.7	4.5	4.73	4.71	4.94
20	Untreated	10.22	14.77	8.2	8.22	8.84	8.9	5.65	3.51	7.62	13.09	6.66	6.33	5.86	5.56	3.07	1.84	74.5	88.6	81.3	77	66.3	62.4	54.4	52.4	2.03	0.56	1.02	1.27	1.45	2.63	2.2	1.45	19.9	3.8	12.4	15.5	16.4	29.6	38.9	41.3	3.29	3.63	3.3	3.6	3.54	3.47	3.77	4.03
21	Untreated	4.95	13.17	9.43	10.66	14.53	9.24	8.8	9.2	2.5	11.83	7.33	7.88	10.18	5.84	5.5	5.8	50.5	89.8	77.7	73.9	70	63.2	62.4	63.1	1.67	0.58	0.99	1.23	2.22	2.58	2.64	3.15	33.7	4.4	10.5	11.5	15.3	27.9	30	36.1	5.29	4.16	3.55	3.39	3.37	3.91	4.07	4.13
