# Supplementary material for: Porcine anti-human lymphocyte immunoglobulin depletes the lymphocyte population to promote successful kidney transplantation
Source: Front Immunol. 2023 Mar 9;14:1124790. doi: 10.3389/fimmu.2023.1124790 (PMC10033525; doi:10.3389/fimmu.2023.1124790)
Supplement: Supplementary file 1 [file DataSheet_1.zip › sCr and eGFR.xlsx]

## Sheet: Sheet1
No.	Group	SCr (μmol/L)								eGFR (mL/min/1.73m2)
		0	3	5	7	14	30	60	90	0	3	5	7	14	30	60	90
1	pALG	1372	350	282	256	185	184	145	146	3.3	17.4	22.6	25.4	37.6	42.1	53.9	57.9
2	pALG	1081	981	1090	1143	654	337	247	211	4.8	5.4	4.8	4.5	8.8	19.7	28.6	34.6
3	pALG	802	673	491	298	251	82	97	99	6.7	8.3	12.1	22.2	27.3	105.6	86.2	84.1
4	pALG	1047	290	269	239	113	114	116	109	4.8	22.6	24.8	28.6	70.6	69.4	68	73.3
5	pALG	837	895	832	829	183	138	149	153	6.7	6.2	6.8	6.8	42.3	59.5	54.2	52.5
6	pALG	729	380	328	259	119	110	151	133	5.5	12.1	14.5	19.3	49.3	54.2	37	43.1
7	pALG	1267	342	307	314	185	205	176	186	3.6	17.8	20.2	19.7	37.3	33	39.6	36.8
8	pALG	718	368	273	146	128	125	131	140	8.5	19	27.2	58	68	70	66.1	60.6
9	pALG	949	371	354	353	279	210	195	202	5.3	16.4	17.4	17.5	23.2	32	35	34
10	pALG	993	261	198	143	82	88	94	90	3.7	18.6	25.9	38.4	75.2	69.1	63.8	66
11	pALG	1353	1215	918	881	182	138	134	130	3.6	4.1	5.7	6	40.5	55	58.7	60
12	pALG	815	128	116	85	89	100	90	88	4.7	43.9	49.5	72	68.1	59.2	68	68.5
13	rATG	914	272	243	159	124	106	84	82	4.2	18.3	20.9	35	47.3	57.1	75.7	77.9
14	rATG	720	194	215	199	78	54	79	75	5.5	26.9	23.8	26.1	81	112.1	80	84
15	rATG	1102	463	354	286	235	196	150	149	4.7	13.4	18.5	24	30.4	38	53.1	53.3
16	Basiliximab	717	234	206	234	112	124	104	101	6.6	25.6	29.9	25.6	62.5	55.2	68.3	70.8
17	Basiliximab	1130	944	959	1067	1074	234	206	205	3.1	3.9	3.8	3.4	3.3	21	24.5	24.7
18	Basiliximab	696	502	363	371	181	149	150	140	7.1	10.6	15.6	15.2	36.2	45.8	45.6	57
19	Untreated	890	232	207	167	183	154	125	125	4.2	32	36.7	47.6	42.6	52.5	67.1	67.1
20	Untreated	710	304	292	270	197	148	133	136	8	22.4	23.5	25.9	37.9	53.5	60.9	59.3
21	Untreated	901	91	119	103	112	123	154	122	4.1	65.9	47.6	56.7	51.2	45.7	34.9	45.9
