# Supplementary material for: Porcine anti-human lymphocyte immunoglobulin depletes the lymphocyte population to promote successful kidney transplantation
Source: Front Immunol. 2023 Mar 9;14:1124790. doi: 10.3389/fimmu.2023.1124790 (PMC10033525; doi:10.3389/fimmu.2023.1124790)
Supplement: Supplementary file 1 [file DataSheet_1.zip › Serum cytokines concentration.xlsx]

## Sheet: Sheet1
		IL-6 (pg/mL)				IL-2 (pg/mL)
No.	Group	0 day	3 days	5 days	7 days	0 day	3 days	5 days	7 days
1	pALG	93.145	14.12	7.43	5.515	0.9515	0.782	0.9025	0.575
2	pALG	5.11	3.185	7.97	3.435	0.9715	0.5395	1.155	0.5805
3	pALG	12.32	6.58	2.09	1.06	2.405	6.564	0.000	4.074
4	pALG	5.19	0.51	2.25	4.13	4.402	4.731	5.363	8.576
5	pALG	12.06	10.78	14.36	10.26	3.189	2.605	2.152	1.175
6	pALG	18.77	7.36	8.78	5.93	12.337	7.35	15.4	8.938
7	pALG	72.97	183.94	88.18	56.32	0.26	1.302	0.69	3.901
8	pALG	4.13	4.42	4.29	4.24	6.781	5.335	8.516	2.769
9	pALG	0.79	4.47	2.93	1.31	0.582	1.217	0	1.329
10	pALG	7.54	8.21	11.04	5.98	7.394	4.655	0.383	0
11	pALG	5	6.65	4.27	10.53	5.877	0.991	0.441	3.303
12	pALG	154.42	214.84	45.89	74.13	72.861	53.874	61.045	0.000
13	rATG	6.37	4.11	5.03	3.64	3.285	3.343	5.229	1.588
14	rATG	11.98	3.06	2.53	3.13	2.599	6.365	5.488	5.361
15	rATG	4.68	81	4.54	4.51	6.224	136.65	11.026	5.927
16	Basiliximab	5.06	0.74	6.52	6.1	3.008	0	2.531	2.976
17	Basiliximab	6.69	2.56	3.35	7.15	3.458	7.074	6.266	8.166
18	Basiliximab	37.61	47.10	55.36	39.97	50.451	52.126	41.170	45.021
19	Untreated	3.02	12.19	5.57	6.27	1.466	28.055	14.731	2.163
20	Untreated	0	0	7.75	39.15	1.36	0.811	0.63	0
21	Untreated	10.275	6.535	17.415	17.145	0.9575	0.8905	0.6205	1.184
