# Supplementary material for: Porcine anti-human lymphocyte immunoglobulin depletes the lymphocyte population to promote successful kidney transplantation
Source: Front Immunol. 2023 Mar 9;14:1124790. doi: 10.3389/fimmu.2023.1124790 (PMC10033525; doi:10.3389/fimmu.2023.1124790)
Supplement: Supplementary file 1 [file DataSheet_1.zip › Single-cell sequencing analysis/MPs/P22082602_group_PercentPerCluster.xls]

cluster	ZZH20220826-0	ZZH20220901-7
ClassicalMono	0.6506622516556292	0.9822834645669292
NonClassicalMono	0.28807947019867547	0.007874015748031496
cDCs	0.061258278145695365	0.00984251968503937
