# Supplementary material for: Porcine anti-human lymphocyte immunoglobulin depletes the lymphocyte population to promote successful kidney transplantation
Source: Front Immunol. 2023 Mar 9;14:1124790. doi: 10.3389/fimmu.2023.1124790 (PMC10033525; doi:10.3389/fimmu.2023.1124790)
Supplement: Supplementary file 1 [file DataSheet_1.zip › Single-cell sequencing analysis/Neutrophils/P22082602_group_PercentPerCluster.xls]

cluster	ZZH20220826-0	ZZH20220901-7
Basophils	0.004347070074769605	0.0028589580686149934
Neutrophils1	0.39436619718309857	0.47411054637865313
Neutrophils2	0.2818640236480612	0.4490152477763659
Neutrophils3	0.31664058424621805	0.029383735705209656
Neutrophils4	0.0027821248478525473	0.04463151207115629
