# Supplementary material for: Porcine anti-human lymphocyte immunoglobulin depletes the lymphocyte population to promote successful kidney transplantation
Source: Front Immunol. 2023 Mar 9;14:1124790. doi: 10.3389/fimmu.2023.1124790 (PMC10033525; doi:10.3389/fimmu.2023.1124790)
Supplement: Supplementary file 1 [file DataSheet_1.zip › Single-cell sequencing analysis/PBMCs/P22082602_group_CellsPerCluster.xls]

cluster	ZZH20220826-0	ZZH20220901-7
BCells	135	142
Erythrocytes	12	70
MPs	604	508
Neutrophils	5751	6296
TCells	1260	465
