# Supplementary material for: Porcine anti-human lymphocyte immunoglobulin depletes the lymphocyte population to promote successful kidney transplantation
Source: Front Immunol. 2023 Mar 9;14:1124790. doi: 10.3389/fimmu.2023.1124790 (PMC10033525; doi:10.3389/fimmu.2023.1124790)
Supplement: Supplementary file 1 [file DataSheet_1.zip › Single-cell sequencing analysis/PBMCs/P22082602_group_PercentPerCluster.xls]

cluster	ZZH20220826-0	ZZH20220901-7
BCells	0.01739242463282659	0.018981419596310653
Erythrocytes	0.001545993300695697	0.009357037829167223
MPs	0.07781499613501675	0.06790536024595642
Neutrophils	0.7409172893584128	0.8415987167490977
TCells	0.16232929657304818	0.06215746557946798
